# Supplementary material for: Beliefs about others’ intentions determine whether cooperation is the faster choice
Source: Sci Rep. 2018 May 14;8:7509. doi: 10.1038/s41598-018-25926-3 (PMC5951794; doi:10.1038/s41598-018-25926-3)
Supplement: Supplementary file 2 — Do Code [file 41598_2018_25926_MOESM2_ESM.txt]

*************VARIABLES**************************


// basic transformations of the raw variables
drop nombre decision alto_derecha incentivo tipo_trial _Iprobabili_2 /*
*/ _Iprobabili_5 _Iprobabili_8 _Iprobabili_10 _Iincentivo_3 _Iincentivo_6
split matriz , destring
g high = max(matriz1, matriz2)
g low = min(matriz1, matriz2)
g penalty=matriz3
drop matriz*
rename cooperar cooperate
rename edad age
replace age=22 if id==2 //missing-to-the-mean
g female=1 if sexo=="M"
replace female=0 if sexo=="H" 
replace female=1 if id==38
drop sexo

// exclude incomplete observations and first 5 rounds
drop if id==46 | id==32 | id==40 | id==47 //id=47 is outlier: rt>mean_rt + 3sd
drop if juego<=5
g round = juego-5
drop juego

// transformation of basic variables
g logrt=log(rt) 
g PI=probabilidad/10
egen IndRT=mean(rt), by(id) 

// dEV
g evc_own=high*PI +(low-pen)*(1-PI) //expected value from cooperation
g evd_own=(low+pen)*PI + low*(1-PI) //expected value from defection
g DEV=evd_own-evc_own // EV defection - EV cooperation
g ev_chosen = evc_own if cooperate==1
replace ev_chosen = evd_own if cooperat==0
g ev_unchosen = evc_own if cooperate==0
replace ev_unchosen = evd_own if cooperate==1
g dEV = ev_ch - ev_unch
drop high low penalty evc_own evd_own ev_chosen ev_unchosen


// individul-level social preferences
//IndCoop (reciprocity)
g IndCoop=.
levelsof id, local(ids)
foreach id in `ids' {
quietly logit coop PI if id==`id'
margins, dydx(PI) post
replace IndCoop= _b[PI] if id==`id'
est store coef`id'
}
esttab coef* using "C:\Users\phexa\Desktop\coeficients.rtf", replace
//esttab coef* using "C:\Users\yt912496\Desktop\coeficients.rtf", replace
est clear

g condcoop=1 if /*
*/   id==1  | id==2  | id==3  | id==4  | id==9  | id==11 | id==14 | id==15 | id==18 /*  
*/ | id==19 | id==22 | id==24 | id==25 | id==27 | id==28 | id==31 | id==33 | id==36 /*
*/ | id==38 | id==48 | id==30 | id==37 | id==41 | id==44

replace condcoop=0 if /*
*/   id==5  | id==6  | id==7  | id==8  | id==10 | id==12 | id==13 /*
*/ | id==16 | id==17 | id==20 | id==21 | id==23 | id==26 | id==29 /*
*/ | id==34 | id==35 | id==39 | id==42 | id==43 | id==45 | id==49 /* 
*/ | id==50

//IndCoop2 (probability of cooperation)
egen IndCoop2= mean(coop), by(id)


*************ECONOMETRIC ANALYSIS**************************


tab coop
bys coop: sum rt
xtset id round
xtreg rt coop

//regression, model S1
xtreg logrt c.PI##i.coop c.dEV##i.coop IndRT round, re
predict plogrt, xb
margins coop, dydx(dEV)
margins coop, dydx(PI)

//Figure 2

egen mean_logrt_dEV= mean(logrt), by(dEV coop)

twoway  /*
*/ (hist dEV, bfcolor(gs15) blcolor(gs14) blwidth(thin) percent yaxis(2) yscale(range(0) axis(2))) /*
*/ (scatter mean_logrt_dEV dEV if coop==1, mcolor(blue)  msize(vsmall) yaxis(1) yscale(range(0) axis(1))) /*
*/ (scatter mean_logrt_dEV dEV if coop==0, mcolor(red) msize(vsmall) yaxis(1) yscale(range(0) axis(1))) /*
*/ (lfit plogrt dEV if coop==0, text(2.7 5 "Defection Choices") clpattern(dash) clwidth(medthick) lcolor(red) yaxis(1) yscale(range(0) axis(1)))/*
*/ (lfit plogrt dEV if coop==1, text(2.7 -5 "Cooperation Choices") clpattern(dash) clwidth(medthick) lcolor(blue) yaxis(1) yscale(range(0) axis(1)))/*
*/ , legend(off) /*
*/ graphregion(color(white)) /*
*/ ylabel(, angle(0) nogrid )  /*
*/ xtitle("Expected Value (chosen - unchosen)") ytitle("log(RT)")

//Figure 3

egen mean_logrt_PI= mean(logrt), by(PI coop)
egen sd_logrt= sd(logrt), by(PI coop)
egen Nrt=count(mean_logrt_PI), by(PI coop)
gen logrt_urem=mean_logrt_PI+sd_logrt/sqrt(Nrt)
gen logrt_lrem=mean_logrt_PI-sd_logrt/sqrt(Nrt)

g mean_Logrt_PI_1=mean_logrt_PI if coop==1
g mean_Logrt_PI_0=mean_logrt_PI if coop==0

twoway /*
*/ (lfit plogrt PI if coop==1, text(1.25 .858 "Cooperation Choices", size(medsmall)) color(blue) clwidth(medium) clpattern(dash)) /*
*/ (lfit plogrt PI if coop==0, text(1.2 .84 "Defection Choices") color(red) clwidth(medium) clpattern(dash))/*
*/ (scatter mean_Logrt_PI_1 mean_Logrt_PI_0 PI [w=Nrt], mcolor(blue red) msize(medium) msymbol(oh oh)) /*
*/ (rcap logrt_urem logrt_lrem PI if coop==1, lcolor(blue) lwidth(medium)) /*
*/ (rcap logrt_urem logrt_lrem PI if coop==0, lcolor(red) lwidth(medium)), /*
*/ xlabel(0 "0%" .2 "20%" .5 "50%" .8 "80%" 1 "100%") xtitle(Perceived Intentionality) ytitle(log(RT)) /*
*/ ylabel(.4 .6 .8 1 1.2, angle(0) nogrid) /*
*/ legend(off) /*
*/ graphregion(color(white))


//regression, model S2
xtreg logrt c.PI##i.coop c.dEV##i.coop c.IndCoop##i.coop IndRT round, re
margins coop, dydx(IndCoop)

//Figure S1
egen temp_meanRT_c=mean(logrt) if coop==1, by(id)
egen meanRT_c=max(temp_meanRT_c), by(id)
drop temp_meanRT_c
egen temp_meanRT_d=mean(logrt) if coop==0, by(id)
egen meanRT_d=max(temp_meanRT_d), by(id)
drop temp_meanRT_d
gen dRT=meanRT_c-meanRT_d

pwcorr IndCoop dRT, sig

twoway /*
*/ (scatter dRT IndCoop, mcolor(black) msize(medsmall)) /*
*/ (lfit dRT IndCoop, lcolor(black) clpattern(dash) clwidth(medium) lcolor(black) /*
*/ text(.6 .5 "{it:r} =-.494", size(medsmall))) /*
*/ , ytitle("RT (sec)" "(cooperation-defection)") xtitle(IndCoop) /*
*/ xlabel(-.1 0 .1 .2 .3 .4 .5 .6 .7) xtitle("{it:IndCoop}")  /*
*/ ylabel(-.5 0 .5 1, angle(0) nogrid) /*
*/ ytitle("log(RT)" "(cooperation-defection)") /*
*/ legend(off) /*
*/ graphregion(color(white))

//regression, model S3
xtreg logrt c.IndCoop##c.PI##i.coop c.IndCoop##c.dEV##i.coop IndRT round, re
predict plogrt2, xb

bys cond: sum IndCoop

margins coop, at(IndCoop=(.5460527 .022936)) dydx(dEV)
margins coop, at(IndCoop=(.5460527 .022936)) dydx(PI)

gen defect=1 if coop==0
replace defect=0 if coop==1
label define labdefect 1 "Defection decisions" 0 "Cooperation decisions"
label values defect labdefect

egen m_logrt_cond=mean(logrt), by(PI coop condcoop)
egen sd_logrt_cond=sd(logrt), by(PI coop condcoop)
egen N_logrt_cond=count(m_logrt_cond), by(PI coop condcoop)
gen high_logrt_cond=m_logrt_cond+sd_logrt_cond/sqrt(N_logrt_cond)
gen low_logrt_cond=m_logrt_cond-sd_logrt_cond/sqrt(N_logrt_cond)

//Graph 4

set obs 4610
replace N_logrt_cond=0 in 4601/4604
replace N_logrt_cond=1000 in 4605/4608
replace defect=0 in 4601
replace defect=0 in 4603
replace defect=0 in 4605
replace defect=0 in 4607
replace defect=1 in 4602
replace defect=1 in 4604
replace defect=1 in 4606
replace defect=1 in 4608
replace cond=1 in 4601
replace cond=1 in 4602
replace cond=1 in 4605
replace cond=1 in 4606
replace cond=0 in 4603
replace cond=0 in 4604
replace cond=0 in 4607
replace cond=0 in 4608


label define labcond 1 "Conditional Cooperators" 0 "Free riders"
label values cond labcond

g m_logrt_cond_1=m_logrt_cond if coop==1
g m_logrt_cond_0=m_logrt_cond if coop==0

g Cond_rev=1 if cond==0
replace Cond_rev=0 if cond==1

label define labCond 1 "Free riders" 0 "Conditional Cooperators"
label values Cond_rev labCond


twoway /*
*/ (lfit plogrt2 PI if coop==1, text(1.25 .858 "Cooperation Choices", size(medsmall)) color(blue) clwidth(medium) clpattern(dash)) /*
*/ (lfit plogrt2 PI if coop==0, text(1.2 .84 "Defection Choices") color(red) clwidth(medium) clpattern(dash))/*
*/ (scatter m_logrt_cond_1 m_logrt_cond_0 PI [w=N_logrt_cond], mcolor(blue red)  msize(medsmall) msymbol(oh oh)) /*
*/ (scatter m_logrt_cond_1 m_logrt_cond_0 PI, msymbol(i i) mcolor(blue red) mlabel(N_logrt_cond N_logrt_cond) mlabsize(vsmall vsmall) mlabcolor(blue red)) /*
*/ (rspike high_logrt_cond low_logrt_cond PI if coop==1, lcolor(blue) lwidth(medium)) /*
*/ (rspike high_logrt_cond low_logrt_cond PI if coop==0, lcolor(red) lwidth(medium)) /*
*/ , by(Cond, note("") legend(off) graphregion(color(white))) /*
*/ xlabel(0 "0%" .2 "20%" .5 "50%" .8 "80%" 1 "100%") xtitle(Cooperation Beliefs) ytitle(log(RT)) /*
*/ ylabel(.5 1 1.5, angle(0) nogrid noticks) /*
*/ legend(off) /*
*/ graphregion(color(white))


//Figure S3a
egen m_coop=mean(coop), by(id PI)

scatter m_coop PI /*
*/ if cond==1/*
*/ , connect(1) sort /* 
*/ by(id, note("") cols(5) compact legend(off) graphregion(color(white))) /*
*/ text(.9 .15 "  {it:b} = 3.214" "{it:p} < .001", size(medlarge)) /*
*/ plotregion(color(ltblue))  /*
*/ mcolor(blue) lcolor(blue) /*
*/ xlabel(0 .2 .5 .8 1)  /*
*/ ylabel(, angle(0) nogrid noticks)  /*
*/ xtitle("Perceived Intentionality") ytitle("% cooperation")


//Figure S3b
scatter m_coop PI /*
*/ if PI!=100 & /*
*/ ( id==5  | id==6  | id==7  | id==8  | id==10 | id==12 | id==13 /*
*/ | id==16 | id==17 | id==20 | id==21 | id==23 | id==26 | id==29 /*
*/ | id==34 | id==35 | id==39 | id==42 | id==43 | id==45 | id==49 /* 
*/ | id==50) /*
*/ , connect(1) sort /* 
*/ by(id, note("")  cols(5) compact legend(off) graphregion(color(white))) /*
*/ plotregion(color("255 230 255"))  /*
*/ text(.9 .15 "  {it:b} = 3.214" "{it:p} =.001", size(medlarge)) /*
*/ mcolor(red) lcolor(red) /*
*/ xlabel(0 .2 .5 .8 1)  /*
*/ ylabel(0 .5 1, angle(0) nogrid noticks)  /*
*/ xtitle("Perceived Intentionality") ytitle("% cooperation")


//Figure S2
pwcorr IndCoop2 dRT, sig

twoway /*
*/ (scatter dRT IndCoop2, mcolor(black) msize(medsmall)) /*
*/ (lfit dRT IndCoop2, lcolor(black) clpattern(dash) clwidth(medium) lcolor(black) /*
*/ text(.6 .5 "{it:r} =-.486", size(medsmall))) /*
*/ , ytitle("RT (sec)" "(cooperation-defection)") xtitle(IndCoop2) /*
*/ xlabel(0 .1 .2 .3 .4 .5 .6 .7) xtitle("{it:IndCoop2}")  /*
*/ ylabel(-.5 0 .5 1, angle(0) nogrid) /*
*/ ytitle("log(RT)" "(cooperation-defection)") /*
*/ legend(off) /*
*/ graphregion(color(white))


//regressions,  Table S2, models (1) and (2)
xtreg logrt c.PI##i.coop c.dEV##i.coop c.IndCoop2##i.coop IndRT round, re
xtreg logrt c.IndCoop2##c.PI##i.coop c.IndCoop2##c.dEV##i.coop IndRT round, re
